# Supplementary material for: Engineering an αCD206-synNotch Receptor: Insights into the Development of Novel Synthetic Receptors
Source: ACS Synth Biol. 2024 Nov 18;13(12):3876–84. doi: 10.1021/acssynbio.4c00149 (PMC11669160; doi:10.1021/acssynbio.4c00149)
Supplement: Supplementary file 2 — sb4c00149_si_002.xlsx [file sb4c00149_si_002.xlsx]

## Sheet: Sheet1
Name	Sequence	Notes
CD206 Nanobody sequence	CAGGTGCAGCTTCAGGAGTCTGGAGGAGGCTTGGTGCAGCCTGGGGGGTCTCTGAGACTCTCCTGTGCAGCCTCTGGAAACATCTTCAGTATCAATGCCATCGGCTGGTACCGCCAGGCTCCAGGGAAGCAGCGCGAGTTGGTCGCAACTATTACTCTTAGTGGTAGCACAAACTATGCAGACTCCGTGAAGGGCCGATTCTCCATCTCCAGAGACAACGCCAAGAACACGGTGTATCTGCAAATGAACAGCCTGAAACCTGAGGACACGGCCGTCTATTACTGTAATGCTAACACCTATAGCGACTCTGACGTTTATGGCTACTGGGGCCAGGGGACCCAGGTCACCGTCTCCTCA	Raw CD206 nanobody sequence without any tags or secretion signal peptides.
	QVQLQESGGGLVQPGGSLRLSCAASGNIFSINAIGWYRQAPGKQRELVATITLSGSTNYADSVKGRFSISRDNAKNTVYLQMNSLKPEDTAVYYCNANTYSDSDVYGYWGQGTQVTVSS
CD206 ECD sequence	ATGAGGCTTCTCCTGCTTCTGGCTTTTATCTCTGTCATCCCTGTCTCTGTTCAGCTATTGGACGCGAGGCAATTTTTAATCTATAATGAAGATCACAAGCGCTGCGTGGACGCTCTAAGTGCCATCTCAGTTCAGACGGCAACTTGCAACCCGGAAGCTGAATCCCAGAAATTCCGCTGGGTGTCAGATTCTCAGATCATGAGTGTTGCTTTCAAATTATGTTTGGGAGTGCCATCAAAAACTGACTGGGCTTCCGTCACCCTGTATGCCTGTGATTCGAAAAGTGAATATCAGAAATGGGAGTGTAAGAATGACACACTCTTTGGAATCAAGGGCACAGAGTTATATTTTAATTATGGCAACAGACAAGAGAAGAATATCAAGCTTTACAAAGGTTCG…	CD206 ECD sequence as extracted from the IL-4 induced mouse bone marrow-derived macrophages (BMDMs), tags or PDGFRb transmembrane domain sequences are not included.
	MRLLLLLAFISVIPVSVQLLDARQFLIYNEDHKRCVDALSAISVQTATCNPEAESQKFRWVSDSQIMSVAFKLCLGVPSKTDWASVTLYACDSKSEYQKWECKNDTLFGIKGTELYFNYGNRQEKNIKLYKGSGLWSRWKVYGTTDDLCSRGYEAMYSLLGNANGAVCAFPFKFENKWYADCTSAGRSDGWLWCGTTTDYDKDKLFGFCPLHFEGSERLWNKDPLTGILYQINSKSALTWHQARASCKQQNADLLSVTEIHEQMYLTGLTSSLSSGLWIGLNSLSVRSGWQWAGGSPFRYLNWLPGSPSSEPGKSCVSLNPGKNAKWENLECVQKLGYICKKGNNTLNPFIIPSASDVPTGCPNQWWPYAGHCYRIHREEKKIQKYALQACRKEGGDLA…
